# Supplementary material for: Comparison of Resistance Spectra after First and Second Line Osimertinib Treatment Detected by Liquid Biopsy
Source: Cancers (Basel). 2021 Jun 8;13(12):2861. doi: 10.3390/cancers13122861 (PMC8227553; doi:10.3390/cancers13122861)
Supplement: Supplementary file 1 [file cancers-13-02861-s001.zip]

Archive with 1 entries (1 files):
- cancers-1214406-supplementary.pdf
